# Supplementary material for: Clonal Diversity of Candida auris, Candida blankii, and Kodamaea ohmeri Isolated from Septicemia and Otomycosis in Bangladesh as Determined by Multilocus Sequence Typing
Source: J Fungi (Basel). 2023 Jun 12;9(6):658. doi: 10.3390/jof9060658 (PMC10301082; doi:10.3390/jof9060658)
Supplement: Supplementary file 1 [file jof-09-00658-s001.zip]

Archive with 6 entries (6 files):
- Table S2-JoF-Sathi R1.xlsx
- Table S3-JoF-Sathi.xlsx
- Table S4-JoF-Sathi R1.xlsx
- Table S5-JoF-Sathi.xlsx
- Table-S1-JoF-Sathi.xlsx
- Table-S6-JoF-SathiR1.pdf
