# Supplementary material for: Clonal Diversity of Candida auris, Candida blankii, and Kodamaea ohmeri Isolated from Septicemia and Otomycosis in Bangladesh as Determined by Multilocus Sequence Typing
Source: J Fungi (Basel). 2023 Jun 12;9(6):658. doi: 10.3390/jof9060658 (PMC10301082; doi:10.3390/jof9060658)
Supplement: Supplementary file 1 [file jof-09-00658-s001.zip › Table S2-JoF-Sathi R1.xlsx]

## Sheet: Table S2
Table S2 Nucleotide sequence of ITS locus
species	locus type and sequence
C. auris	>C.auris-ITS-1 TGCGGAAGGATCATTATTGATATTTTGCATACACACTGATTTGGATTTTAAAACTAACCCAACGTTAAGTTCAACTAAAACAAAAACATA AAACTTTCAACAACGGATCTCTTGGTTCTCGCATCGATGAAGAACGCAGCGAAATGCGATACGTAGTATGACTTGCAGACGTGAATCATC GAATCTTTGAACGCACATTGCGCCTTGGGGTATTCCCCAAGGCATGCCTGTTTGAGCGTGATGTCTTCTCACCAATCTTCGCGGTGGCGT TGCATTCACAAAATTACAGCTTGCACGAAAAAAATCTACGCTTTTTTTTTCGTTTTGTTGTCGCCTCAAATCAGGTAGGACTACCCGCTG AACTTAAGCATATCAATAA
	>C.auris-ITS-2 TGCGGAAGGATCATTATTGATATTTTGCATACACACTGATTTGGATTTTAAAACTAACCCAACGTTAAGTTCAACTAAACTATAAAGAAA ACTTTCAACAACGGATCTCTTGGTTCTCGCATCGATGAAGAACGCAGCGAAATGCGATACGTAGTATGACTTGCAGACGTGAATCATCGA ATCTTTGAACGCACATTGCGCCTTGGGGTATTCCCCAAGGCATGCCTGTTTGAGCGTGATGTCTTCTCACCAATCTTCGCGGTGGCGTTG CATTCACAAAATTACAGCTTGCACGAAAAAAATCTACGCTTTTTTTTCGTTTTGTTGTCGCCTCAAATCAGGTAGGACTACCCGCTGAAC TTAAGCATATCAATAA
	>C.auris-ITS-3 TGCGGAAGGATCATTATTGAAGCTATTACAAACACTGATTTGGATTTTAAAACTAACCCAACGTTAAGTTCAACTAAACAAAACATAAAA CTTTCAACAACGGATCTCTTGGTTCTCGCATCGATGAAGAACGCAGCGAAATGCGATACGTAGTATGACTTGCAGACGTGAATCATCGAA TCTTTGAACGCACATTGCGCCTTGGGGTATTCCCCAAGGCATGCCTGTTTGAGCGTGATGTCTTCTCACCAATCTTCGCGGTGGCGTTGC ATTCACAAAATTACAGCTTGCACGAAAAAAATCTACGCTTTTTTTTTCGTTTTGTTGTCGCCTCAAATCAGGTAGGACTACCCGCTGAAC TTAAGCATATCAATAA
	>C.auris-ITS-4 TGCGCAAGGATCATTATTGATATTTTGCATACACACTGATTTGGATTTTAAAACTAACCCAACGTTAAGTTCAACTAAAACAAAAACATA AAACTTTCAACAACGGATCTCTTGGTTCTCGCATCGATGAAGAACGCAGCGAAATGCGATACGTAGTATGACTTGCAGACGTGAATCATC GAATCTTTGAACGCACATTGCGCCTTGGGGTATTCCCCAAGGCATGCCTGTTTGAGCGTGATGTCTTCTCACCAATCTTCGCGGTGGCGT TGCATTCACAAAATTACAGCTTGCACGAAAAAAATCTACGCTTTTTTTTTCGTTTTGTTGTCGCCTCAAATCAGGTAGGACTACCCGCTG AACTTAAGCATATCAATAA
	>C.auris-ITS-5 TGCGGAGGACATTATTGATATTTTGCATACACACTGATTTGGATTTTAAAACTAACCCAACGTTAAGTTCAACTAAAACAAAAACATAAA ACTTTCAACAACGGATCTCTTGGTTCTCGCATCGATGAAGAACGCAGCGAAATGCGATACGTAGTATGACTTGCAGACGTGAATCATCGA ATCTTTGAACGCACATTGCGCCTTGGGGTATTCCCCAAGGCATGCCTGTTTGAGCGTGATGTCTTCTCACCAATCTTCGCGGTGGCGTTG CATTCACAAAATTACAGCTTGCACGAAAAAAATCTACGCTTTTTTTTTCGTTTTGTTGTCGCCTCAAATCAGGTAGGACTACCCGCTGAA CTTAAGCATATCAATAA
	>C.auris-ITS-6 TGCGGAAGGATCATTATTGAAGCTATTACACACACTGATTTGGATTTCAAAACTAACCCAACGTTAAGTTCAACTAAACAAAATAGAAAA CTTTCAACAACGGATCTCTTGGTTCTCGCATCGATGAAGAACGCAGCGAAATGCGATACGTAGTATGACTTGCAGACGTGAATCATCGAA TCTTTGAACGCACATTGCGCCTTGGGGTATTCCCCAAGGCATGCCTGTTTGAGCGTGATGTCTTCTCACCAATCTTCGCGGTGGCGTTGC ATTCACAAAATTACAGCTTGCACGAAAAAAATCTACGCTTTTTTTTTCGTTTTGTTGTCGCCTCAAATCAGGTAGGACTACCCGCTGAAC TTAAGCATATCAATAA
C. blankii	>C.blankii-ITS-1 TTCGTGAACTTATGAATTGTTTGGGGGTTTTAAAAGTTTCGTGCTTTTTGGCCCCCAAGTTTAAAACCATTAAAACTGTTGACTGAAGAA AGATTTTAAATTCTTAAAACTTTCAACAACGGATCTCTTGGTTCTCGCATCGATGAAGAACGCAGCGAAATGCGATACGTAATGTGAATT GCAGAATTGTGAATCATCGAATTTTTGAACGCACATTGCGCCTTGTGGTATTCCACAAGGCATGTCTGTTTGAGCGTCATTTCCTCTCAT AAAACCTTTGGTTTTGTGTGTTGACCGATGCCTGTATTGGCATCGGTTGAAAAGGAATCGCAAGTCTTTCAAACGTTTTAGGTCTAACCA CTCGTTCGAGACAGGCGT…
	>C.blankii-ITS-2 TTCGTGAACTTATGAATTGTTTGGGGGTTTCAAGTTTTTCATGCTTTGGGCCCCCAAGTTTAAAACCATTAAAACTGTTGACTGAAGAAA GATTTTAAATTCTTAAAACTTTCAACAACGGATCTCTTGGTTCTCGCATCGATGAAGAACGCAGCGAAATGCGATACGTAATGTGAATTG CAGAATTGTGAATCATCGAATTTTTGAACGCACATTGCGCCTTGTGGTATTCCACAAGGCATGTCTGTTTGAGCGTCATTTCCTCTCATA AAACCTCTGGTTTTGTGTGTTGACCGATGCCTGTATTGGGCATCGGTTGAAAAGGAATCGCAAGTCTTTCAAACGTTTTAGGTCTAACCA CTCGTTCGAGACAGGCGT…
	>C.blankii-ITS-3 TTCGTGAACTTATGAATTGTTTGGGGGTTTTAAAAGTTTCGTGCTTTTTGGCCCCCAAGTTTAAAACCATTAAAACTGTTGACTGAAGAA AGATTTTAAATTCTTAAAACTTTCAACAACGGATCTCTTGGTTCTCACATCGATGAAGAACGCAGCGAAATGCGATACGTAATGTGAATT GCAGAATTGTGAATCATCGAATTTTTGAACGCACATTGCGCCTTGTGGTATTCCACAAGGCATGTCTGTTTGAGCGTCATTTCCTCTCAT AAAACCTTTGGTTTTGTGTGTTGACCGATGCCTGTATTGGCATCGGTTGAAAAGGAATCGCAAGTCTTTCAAACGTTTTAGGTCTAACCA CTCGTTCGAGACAGGCGT…
	>C.blankii-ITS-4 TTCGTGAACTTATGAATTGTTTGGGGGTTTTAAAAGTTTCGTGCGAAGGCCCCCAAGTTTAAAACCATTAAAACTGTTGACTGAAGAAAG ATTTTAAATTCTTAAAACTTTCAACAACGGATCTCTTGGTTCTCGCATCGATGAAGAACGCAGCGAAATGCGATACGTAATGTGAATTGC AGAATTGTGAATCATCGAATTTTTGAACGCACATTGCGCCTTGTGGTATTCCACAAGGCATGTCTGTTTGAGCGTCATTTCCTCTCATAA AACATTTGGTTTTGTGTGTTGACCGATGCCTTAATTGGCACCGGTTGAAAAGGAATCGCAAGTCTTTCAACGTTTTAGGTCTAACCACTC GTTCAAGACAGGCGTAAC…
K. ohmeri	>K.ohmeri-ITS-1 TGCGGAAGGATCATTAACATAATATTCTTACACACTGTTTTTTTACAACAAAACAAATCTATCTAAAAACAATTCTTTACAAGAAATTCT TAAAACTTTCAACAACGGATCTCTTGGTTCTCGCATCGATGAAGAACGCAGCGAAATGCGATACGTAATACGAATCGCAGCTCTCGGAAT CATCGAATCTTTGAACGCACATTGCACCATTGGGTATTCCCAATGGTATGCTTGTTTGAGCGAATACTTCCCTAATCCTCACGGATTGTA TTGTGTTTGCACGAAAATAATGACGACAGTACTCTACAAAACGGTACCGTCAGTACACTCATTTTTTTTCCTCAAATCAAGTAGGACTAC CCGCTGAACTTAAGCATAT…
	>K.ohmeri-ITS-2 TGCGGAAGGATCATTAACATTAATTTACTACACACTGTTTTTTTACAACAAAACAAATCTATCTAAAAACAATTCTTTACAAGAAATTCT TAAAACTTTCAACAACGGATCTCTTGGTTCTCGCATCGATGAAGAACGCAGCGAAATGCGATACGTAATACGAATCGCAGCTCTCGGAAT CATCGAATCTTTGAACGCACATTGCACCATTGGGTATTCCCAATGGTATGCTTGTTTGAGCGAATACTTCCCTAATCCTCACGGATTGTA TTGTGTTTGCACGAAAATAATGACGACAGTACTCTACAAAACGGTACCGTCAGTACACTCATTTTTTTTCCTCAAATCAAGTAGGACTAC CCGCTGAACTTAAGCATAT…
	>K.ohmeri-ITS-3 TGCGGAAGGATCATTAACATAATATTCTTACACACTGTTTTTTTACAACAAAACAAACATATCTAATCTATAAATCTACGTTTTAAAATT CTTAAAACTTTCAACAACGGATCTCTTGGTTCTCGCATCGATGAAGAACGCAGCGAAATGCGATACGTAATACGAATCGCAGCTCTCGGA ATCATCGAATCTTTGAACGCACATTGCACCATTGGGTATTCCCAATGGTATGCTTGTTTGAGCGAATACTTCCCTAATCCTCACGGATTG TATTGTGTTTGCACGAAAATAATGACGACAGTACTCTACAAAACGGTACCGTCAGTACGCTCATTTTTTTTTCCTCAAATCAAGTAGGAC TACCCGCTGAACTTAAGCA…
	>K.ohmeri-ITS-4 TGCGGAAGGATCATTAACATTAATTTACTACACACTGTTTTTTTACAACAAAAAAAATCTATCTAAAAACAATTCTTTACAAGAAATTCT TAAAACTTTCAACAACGGATCTCTTGGTTCTCGCATCGATGAAGAACGCAGCGAAATGCGATACGTAATACGAATCGCAGCTCTCGGAAT CATCGAATCTTTGAACGCACATTGCACCATTGGGTATTCCCAATGGTATGCTTGTTTGAGCGAATACTTCCCTAATCCTCACGGATTGTA TTGTGTTTGCACGAAAATAATGACGACAGTACTCTACAAAACGGTACCGTCAGTACACTCATTTTTTTTCCTCAAATCAAGTAGGACTAC CCGCTGAACTTAAGCATAT…
	>K.ohmeri-ITS-5 TGCGGAAGGATCATTAACATAATATTCTTACACACTGTTTTTTTACAACAAAAAAAATCTATCTAAAAACAATTCTTTACAAGAAATTCT TAAAACTTTCAACAACGGATCTCTTGGTTCTCGCATCGATGAAGAACGCAGCGAAATGCGATACGTAATACGAATCGCAGCTCTCGGAAT CATCGAATCTTTGAACGCACATTGCACCATTGGGTATTCCCAATGGTATGCTTGTTTGAGCGAATACTTCCCTAATCCTCACGGATTGTA TTGTGTTTGCACGAAAATAATGACGACAGTACTCTACAAAACGGTACCGTCAGTACACTCATTTTTTTTCCTCAAATCAAGTAGGACTAC CCGCTGAACTTAAGCATAT…
	>K.ohmeri-ITS-6 TGCGGAAGGATCATTAACATTAATTTACTACACACTGTTTTTTTACAACTAAACAAATCTATCTAAAAAACAATTCTTTACAAGAAATTC TTAAAACTTTCAACAACGGATCTCTTGGTTCTCGCATCGATGAAGAACGCAGCGAAATGCGATACGTAATACGAATCGCAGCTCTCGGAA TCATCGAATCTTTGAACGCACATTGCACCATTGGGTATTCCCAATGGTATGCTTGTTTGAGCGAATACTTCCCTAATCCTCACGGATTGT ATTGTGTTTGCACGAAAATAATGACGACAGTACTCTACAAAACGGTACCGTCAGTACACTCATTTTTTTTCCTCAAATCAAGTAGGACTA CCCGCTGAACTTAAGCATA…
	>K.ohmeri-ITS-7 TGCGGAAGGATCATTAACATAATATTCTTACACACTGTTTTTTTACAACAAAACAAATCTATCTAATCTATAAATCTACGTTTTAAAATT CTTAAAACTTTCAACAACGGATCTCTTGGTTCTCGCATCGATGAAGAACGCAGCGAAATGCGATACGTAATACGAATCGCAGCTCTCGGA ATCATCGAATCTTTGAACGCACATTGCACCATTGGGTATTCCCAATGGTATGCTTGTTTGAGCGAATACTTCCCTAATCCTCACGGATTG TATTGTGTTTGCACGAAAATAATGACGACAGTACTCTACAAAACGGTACCGTCAGTACACTCATTTTTTTTCCTCAAATCAAGTAGGACT ACCCGCTGAACTTAAGCAT…
	>K.ohmeri-ITS-8 TGCGGAAGGATCATTAACATTAATTTTCTACACACTGTTTTTTTACAACAAAAAAAATCTATCTAAAAACAATTCTTTACAAGAAATTCT TAAAACTTTCAACAACGGATCTCTTGGTTCTCGCATCGATGAAGAACGCAGCGAAATGCGATACGTAATACGAATCGCAGCTCTCGGAAT CATCGAATCTTTGAACGCACATTGCACCATTGGGTATTCCCAATGGTATGCTTGTTTGAGCGAATACTTCCCTAATCCTCACGGATTGTA TTGTGTTTGCACGAAAATAATGACGACAGTACTCTACAAAACGGTACCGTCAGTACACTCATTTTTTTTCCTCAAATCAAGTAGGACTAC CCGCTGAACTTAAGCATAT…
