# Supplementary material for: Clonal Diversity of Candida auris, Candida blankii, and Kodamaea ohmeri Isolated from Septicemia and Otomycosis in Bangladesh as Determined by Multilocus Sequence Typing
Source: J Fungi (Basel). 2023 Jun 12;9(6):658. doi: 10.3390/jof9060658 (PMC10301082; doi:10.3390/jof9060658)
Supplement: Supplementary file 1 [file jof-09-00658-s001.zip › Table S3-JoF-Sathi.xlsx]

## Sheet: Table S3
Table S3 Nucleotide sequence of RPB1 locus
species	locus type and sequence
C. auris	>C.auris-RPB1-1 CACATTGAGTTGGCCAAGCCCGTCTTTCACATTGGTTTCATCGCCAAGATCAAGAAGGTCTGCGAGTGTGTGTGTATGCACTGTGGTAAA CTTCTAGTCGATGATGCAAACCCATTGATGGCACAAGCTATAAGGATAAGAGACCCAAAGAAGAGATTTAATGCGGTGTGGAATGTCTGT AAGAGCAAAATGGTCTGTGAGGCCGATGTGATGAACGATGAGGGCCAAATTGTGTCCGGAAGAGGTGGTTGCGGTCACACGCAACCAACT GTCCGTAGAGACGGTTTGAAGTTATGGGGTACCTGGAAGCAGAACAAACAGTTTGAAGAAAACGAGCAGCCAGAGCGCCGTTTGTTGACT CCTTCGGAAATCTTAAGTG…
	>C.auris-RPB1-2 CACATTGAGTTGGCCAAGCCCGTCTTTCACATTGGTTTCATCGCCAAGATCAAGAAGGTCTGCGAGTGTGTGTGTATGCACTGTGGTAAA CTTCTAGTCGATGATGCAAACCCATTGATGGCACAAGCTATAAGGATAAGAGACCCAAAGAAGAGATTTAATGCGGTGTGGAATGTCTGT AAGAGCAAAATGGTCTGTGAGGCCGATGTGATGAACGATGAGGGCCAAATTGTGTCCGGAAGAGGTGGCTGCGGTCACACGCAACCAACT GTCCGTAGAGACGGTTTGAAGTTATGGGGTACCTGGAAGCAGAACAAACAGTTTGAAGAAAACGAGCAGCCAGAGCGCCGTTTGTTGACT CCTTCGGAAATCTTAAGTG…
	>C.auris-RPB1-3 CACATTGAGTTGGCCAAGCCCGTCTTTCACATTGGTTTCATCGCCAAGATCAAGAAGGTCTGCGAGTGTGTGTGTATGCACTGTGGTAAA CTTCTAGTCGATGATGCAAACCCATTGATGGCACAAGCTATAAGGATAAGAGACCCAAAGAAGAGATTTAATGCGGTGTGGAATGTCTGT AAGAGCAAAATGGTCTGTGAGGCCGATGTGATGAACGATGAGGGCCAAATTGTGTCCGGAAGAGGTGGTTGCGGTCACACGCAACCAACT GTCCGTAGAGACGGTTTGAAGTTATGGGGTACCTGGAAGCAGAACAAACAGTTTGAAGAAAACGAGCAGCCAGAGCGCCGTTTGTTGACT CCTTCGGAAATCTTAAGTG…
C. blankii	>C.blankii-RPB1-1 TTTCATATCGGCTACATCAACAAAATTAAAAAGATTCTCGAGGCGGTATGCTATCATTGCGGTAAGGTGCTTCTCGATGAGAACAACGCC ATGTTCAAGCAGGCTATCAAGATTCGCGACCCTAAGCGTCGCTTCCATGCCGTCTGGTCACTGTGTAAGACCAAGATGGTGTGCGAGGCC GACAGCCCGCAGGACGAAAACTACCAGGACCAGCAGAAGTCGGGAGAGCCGCATAAGATCCCTCATGGAGGATGTGGCAACACCCAGCCA ATCATTCGCCGTGATGGCCTCAAGCTTTGGGGTACATGGAAGCGTGACAAGAACGCCGATTACGGTGATATGGCCGAGAAGCGGATGCTG ACGCCCTCGGATGTGCT…
K. ohmeri	>K.ohmeri-RPB1-1 GGCCACATTGAGTTGGCCAAACCTGTCTTCCACATTGGTTTCATTGCCAAAATCAAAAAGGCATGTGAGTGTATATGTATGCACTGCGGT AAGTTGCTTCTTGATGAGACCAACCCAGCCATGGCACAGGCCGTGAGGATAAGAGACCCAAAAAAGAGATTTAACGCGGTCTGGACCGTA TGTAAGAGCAAGATGGTGTGTGAAGCTGACATTATCGATGAGGAAAACCCTGAAAACTCCACCAAGAGAGGCGGTTGTGGTCACACGCAG CCAACCATCCGTAGAGATGGCTTGAAGTTGTGGGGTACATGGAAGAGCAATAAGAATTTTGATGAGAGCGAGCAGCCTGAGCGCCGCTTG TTAACGCCTTCGGAGATC…
	>K.ohmeri-RPB1-2 GGCCACATTGAGTTGGCCAAACCTGTCTTCCACATTGGTTTCATTGCCAAAATCAAAAAGGCATGTGAGTGTATATGTATGCACTGCGGT AAGTTGCTTCTTGATGAGACCAACCCAGCCATGGCACAGGCCGTGAGGATAAGAGACCCAAAAAAGAGATTTAACGCGGTCTGGACCGTA TGTAAGAGCAAGATGGTGTGTGAAGCTGACATTATCGATGAGGAAAACCCTGAAAACTCCACCAAGAGAGGCGGTTGTGGTCACACGCAG CCAACCATCCGTAGAGATGGCTTGAAGTTGTGGGGTACATGGAAGAGCAATAAAAATTTTGATGAGAGCGAGCAGCCTGAGCGCCGCTTG TTAACGCCTTCGGAGATC…
	>K.ohmeri-RPB1-3 GGCCACATTGAGTTGGCCAAACCTGTCTTCCACATTGGTTTCATTGCCAAAATCAAAAAGGCATGTGAGTGTATATGTATGCACTGCGGT AAGTTGCTTCTTGATGAGACCAACCCAGCCATGGCACAGGCCGTGAGGATAAGAGACCCAAAAAAGAGATTTAACGCGGTCTGGACCGTA TGTAAGAGCAAGATGGTGTGTGAAGCTGACATTATCGATGAGGAAAACCCTGAAAACTCCACCAAGAGAGGCGGTTGTGGTCACACGCAG CCAACCATCCGTAGAGATGGCTTGAAGTTGTGGGGTACATGGAAGAGCAATAAGAATTTTGATGAGAGCGAGCAACCTGAGCGCCGCTTG TTAACACCATCGGAGATC…
	>K.ohmeri-RPB1-4 GGCCACATTGAGTTGGCCAAACCTGTCTTCCACATTGGTTTCATTGCCAAAATCAAAAAGGCATGTGAGTGTATATGTATGCACTGCGGT AAGTTGCTTCTTGATGAGACCAACCCAGCCATGGCACAGGCCGTGAGGATAAGAGACCCAAAAAAGAGATTTAACGCGGTCTGGACCGTA TGTAAGAGCAAGATGGTGTGTGAAGCTGACATTATCGATGAGGAAAACCCTGAAAACTCCACCAAGAGAGGCGGTTGTGGTCACACGCAG CCAACCATCCGTAGAGATGGCTTGAAGTTGTGGGGTACATGGAAGAGCAATAAGAATTTTGATGAGAGCGAGCAGCCTGAGCGCCGCTTG TTAACGCCTTCGGAGATC…
	>K.ohmeri-RPB1-5 GGCCACATTGAGTTGGCCAAACCTGTCTTCCACATTGGTTTCATTGCCAAAATCAAAAAGGCATGTGAGTGTATATGTATGCACTGCGGT AAGTTGCTTCTTGATGAGACCAACCCAGCCATGGCACAGGCCGTGAGGATAAGAGACCCAAAAAAGAGATTTAACGCGGTCTGGACCGTA TGTAAGAGCAAGATGGTGTGTGAAGCTGACATTATCGATGAGGAAAACCCTGAAAACTCCACCAAGAGAGGCGGTTGTGGTCACACTCAG CCAACCATCCGTAGAGATGGCTTGAAGTTGTGGGGTACATGGAAGAGCAATAAAAATTTTGATGAGAGCGAGCAGCCTGAGCGCCGCTTG TTAACGCCTTCGGAGATC…
	>K.ohmeri-RPB1-6 GGCCACATTGAGTTGGCCAAACCTGTCTTCCACATTGGTTTCATTGCCAAAATCAAAAAGGCATGTGAGTGTATATGTATGCACTGCGGT AAGTTGCTTCTTGATGAGACCAACCCAGCCATGGCACAGGCCGTGAGGATAAGAGACCCAAAAAAGAGATTTAACGCGGTCTGGACCGTA TGTAAGAGCAAGATGGTGTGTGAAGCTGACATTATCGATGAGGAAAACCCTGAAAACTCCACCAAGAGAGGCGGTTGTGGTCACACTCAG CCAACCATCCGTAGAGATGGCTTGAAGTTGTGGGGTACATGGAAGAGCAATAAGAATTTTGATGAGAGCGAGCAGCCTGAGCGCCGCTTG TTAACGCCTTCGGAGATC…
	>K.ohmeri-RPB1-7 GGCCACATTGAGTTGGCCAAACCTGTCTTCCACATTGGTTTCATTGCCAAAATCAAAAAGGCATGTGAGTGTATATGTATGCACTGCGGT AAGTTGCTTCTTGATGAGACCAACCCAGCCATGGCACAGGCCGTGAGGATAAGAGACCCAAAAAAGAGATTTAACGCGGTCTGGACCGTA TGTAAGAGCAAGATGGTGTGTGAAGCTGACATTATCGATGAGGAAAACCCTGAAAACTCCACCAAGAGAGGCGGTTGTGGTCACACTCAG CCAACCATCCGTAGAGATGGCTTGAAGTTGTGGGGTACATGGAAGAGCAATAAAAATTTTGATGAGAGCGAGCAGCCTGAGCGCCGCTTG TTAACGCCTTCGGAGATC…
