# Supplementary material for: Clonal Diversity of Candida auris, Candida blankii, and Kodamaea ohmeri Isolated from Septicemia and Otomycosis in Bangladesh as Determined by Multilocus Sequence Typing
Source: J Fungi (Basel). 2023 Jun 12;9(6):658. doi: 10.3390/jof9060658 (PMC10301082; doi:10.3390/jof9060658)
Supplement: Supplementary file 1 [file jof-09-00658-s001.zip › Table S4-JoF-Sathi R1.xlsx]

## Sheet: Table S4
Table S4 Nucleotide sequence of RPB2 locus
species	locus type and sequence
C. auris	>C.auris-RPB2-1 ATGCAGAGATGTGTCGAGAACGACAAGGAGTTCAACCTCACTCTCGCTGTGAAATCGCAAACAATTACTGATGGATTGCGTTACTCGTTG GCCACTGGTAACTGGGGTGAACAGAAAAAGGCTATGAGTGCTCGTGCTGGTGTCTCTCAAGTGTTGAACCGTTATACCTACTCATCGACA TTGTCTCACTTGAGAAGAACCAACACGCCAATCGGTAGAGACGGTAAGATTGCCAAACCAAGACAGTTGCATAATACCCATTGGGGTCTT GTTTGTCCCGCAGAAACTCCAGAGGGTCAAGCGTGTGGTTTGGTGAAGAACTTGTCCTTGATGACATGTATCTCTGTCGGAACCGCATCA GAACCTATTTTATATTTCT…
	>C.auris-RPB2-2 ATGCAGAGATGTGTCGAGAACGACAAGGAGTTCAACCTCACTCTCGCTGTGAAATCGCAAACAATTACTGATGGATTGCGTTACTCGTTG GCCACTGGTAACTGGGGTGAACAGAAAAAGGCTATGAGTGCTCGTGCTGGTGTCTCTCAAGTGTTGAACCGTTATACCTACTCATCGACA TTGTCTCACTTGAGAAGAACCAACACGCCAATCGGTAGAGACGGTAAGATTGCCAAACCAAGACAGTTGCATAATACCCATTGGGGTCTT GTTTGTCCCGCAGAAACTCCAGAGGGTCAAGCGTGTGGTTTGGTGAAGAACTTGTCCTTGATGACATGTATCTCTGTCGGAACCGCATCA GAACCTATTTTATATTTCT…
	>C.auris-RPB2-3 ATGCAGAGATGTGTCGAGAACGACAAGGAGTTCAACCTCACTCTCGCTGTGAAATCGCAAACAATTACTGATGGATTGCGTTACTCGTTG GCCACTGGTAATTGGGGTGAACAGAAAAAGGCTATGAGTGCTCGTGCTGGTGTCTCTCAAGTGTTGAACCGTTATACCTACTCATCGACA TTGTCTCACTTGAGAAGAACTAACACGCCAATCGGTAGAGACGGTAAGATTGCCAAACCAAGACAGTTGCATAATACACATTGGGGTCTT GTTTGTCCCGCAGAAACTCCAGAGGGTCAAGCGTGTGGTTTGGTGAAGAACTTGTCCTTGATGACATGTATCTCTGTCGGAACCGCATCA GAACCTATTTTATATTTCT…
	>C.auris-RPB2-4 ATGCAGAGATGTGTCGAGAACGACAAGGAGTTCAACCTCACTCTCGCTGTGAAATCGCAAACAATTACTGATGGATTGCGTTACTCGTTG GCCACTGGTAATTGGGGTGAACAGAAAAAGGCTATGAGTGCTCGTGCTGGTGTCTCTCAAGTGTTGAACCGTTATACCTACTCATCGACA TTGTCTCACTTGAGAAGAACTAACACGCCAATCGGTAGAGACGGTAAGATTGCCAAACCAAGACAGTTGCATAATACACATTGGGGTCTT GTTTGTCCCGCAGAAACTCCAGAGGGTCAAGCGTGTGGTTTGGTGAAGAACTTGTCCTTGATGACATGTATCTCTGTCGGAACCGCATCA GAACCTATTTTATATTTCT…
C. blankii	>C.blankii-RPB2-1 TACCTTCAGAAGTGTGTGGAGACCAACAAGGACTTCAACCTCACGCTCGCCGTCAAGTCGAACACCATTACTAACGGTCTGAAGTACTCC CTGGCAACCGGTAACTGGGGAGATCAGAAGAAGGCGATGTCGACCCGTGCTGGTGTATCGCAGGTCCTTAACCGATACACCTTTTCTTCC ACGCTTTCTCACTTGCGCCGTACCAACACTCCCATTGGCCGTGACGGTAAGATTGCGCGACCGCGCCAGCTCCACAACACGCACTGGGGT CTGGTGTGCCCGGCAGAGACCCCCGAGGGCCAGGCTTGTGGTCTCGTTAAGAATCTGTCGCTCATGTCATGCATTTCGGTCGGCAGTCCG TCGCAGCCGATTGTTTA…
	>C.blankii-RPB2-2 TACCTTCAGAAGTGTGTGGAGACCAACAAGGACTTCAACCTCACGCTCGCCGTCAAGTCGAACACCATTACTAACGGTCTGAAGTACTCC CTGGCAACCGGTAACTGGGGAGATCAGAAGAAGGCGATGTCGACCCGTGCTGGTGTATCGCAGGTCCTTAACCGATACACCTTTTCTTCC ACGCTTTCTCACTTGCGCCGTACCAACACTCCCATTGGCCGTGACGGTAAGATTGCGCGACCGCGCCAGCTCCACAACACGCACTGGGGT CTGGTGTGCCCGGCAGAGACCCCCGAGGGCCAGGCTTGTGGTCTCGTTAAGAATCTGTCGCTCATGTCATGCATTTCGGTCGGCAGTCCG TCGCAGCCGATTGTTTA…
K. ohmeri	>K.ohmeri-RPB2-1 ATGCAGAGATGTGTGGAGAATGACAAGGAGTTCAACTTGACTTTGGCTGTCAAGTCCCAGACTATCACAGACGGTTTGCGTTACTCTCTC GCTACCGGTAACTGGGGTGAACAGAAGAAGGCTATGAGTGCTAGAGCTGGTGTGTCTCAGGTCTTAAACAGATACACTTACTCTTCTACT CTTTCGCATTTGCGTAGAACTAATACTCCTATCGGTCGTGATGGTAAGATCGCCAAGCCAAGACAGCTTCACAACACTCACTGGGGTCTT GTGTGTCCTGCTGAGACTCCTGAAGGTCAGGCGTGTGGTTTGGTTAAGAACTTGTCATTGATGTCATGTATATCTGTCGGTACTCCCCTG GAGCCTATTCTCTACTTC…
	>K.ohmeri-RPB2-2 ATGCAGAGATGTGTGGAGAATGACAAGGAGTTCAACTTGACTTTGGCTGTCAAGTCCCAGACTATCACAGACGGTTTGCGTTACTCTCTC GCTACCGGTAACTGGGGTGAACAGAAGAAGGCTATGAGTGCTAGAGCTGGTGTGTCTCAGGTCTTAAACAGATACACTTACTCTTCCACT CTTTCGCATTTGCGTAGAACTAATACTCCTATCGGTCGTGATGGTAAGATCGCCAAGCCAAGACAGCTTCACAACACCCACTGGGGTCTT GTGTGTCCTGCTGAGACTCCTGAAGGTCAGGCGTGTGGTTTGGTTAAGAACTTGTCATTGATGTCATGTATATCTGTCGGTACTCCCCTG GAGCCTATTCTCTACTTC…
	>K.ohmeri-RPB2-3 ATGCAGAGATGTGTGGAGAATGACAAGGAGTTCAACTTGACTTTGGCTGTCAAGTCCCAGACTATCACAGACGGTTTGCGTTACTCTCTC GCTACCGGTAACTGGGGTGAACAGAAGAAGGCTATGAGTGCTAGAGCTGGTGTGTCTCAGGTCTTAAACAGATACACTTACTCTTCTACT CTTTCGCATTTGCGTAGAACTAATACTCCTATCGGTCGTGATGGTAAGATTGCTAAGCCAAGACAGCTTCACAACACTCACTGGGGTCTT GTGTGTCCTGCTGAGACTCCTGAAGGTCAGGCGTGTGGTTTGGTTAAGAACTTGTCATTGATGTCATGTATATCTGTCGGTACTCCCCTG GAGCCTATTCTCTACTTC…
	>K.ohmeri-RPB2-4 ATGCAGAGATGTGTGGAGAATGACAAGGAGTTCAACTTGACTTTGGCTGTCAAGTCCCAGACTATCACAGACGGTTTGCGTTACTCTCTC GCTACCGGTAACTGGGGTGAACAGAAGAAGGCTATGAGTGCTAGAGCTGGTGTGTCTCAGGTCTTAAACAGATACACTTACTCTTCTACT CTTTCGCATTTGCGTAGAACTAATACTCCTATCGGTCGTGATGGTAAGATTGCTAAGCCAAGACAGCTTCACAACACTCACTGGGGTCTT GTGTGTCCTGCTGAGACTCCTGAAGGTCAGGCGTGTGGTTTGGTTAAGAACTTGTCATTGATGTCATGTATATCTGTCGGTACTCCCCTG GAGCCTATTCTCTACTTC…
	>K.ohmeri-RPB2-5 ATGCAGAGATGTGTGGAGAATGACAAGGAGTTCAACTTGACTTTGGCTGTCAAGTCCCAGACTATCACAGACGGTTTGCGTTACTCTCTC GCTACCGGTAACTGGGGTGAACAGAAGAAGGCTATGAGTGCTAGAGCTGGTGTGTCTCAGGTCTTAAACAGATACACCTACTCTTCCACT CTTTCGCATTTGCGTAGAACTAATACTCCTATCGGTCGTGATGGTAAGATCGCCAAGCCAAGACAGCTTCACAACACCCACTGGGGTCTT GTGTGTCCTGCTGAGACTCCTGAAGGTCAGGCGTGTGGTTTGGTTAAGAACTTGTCATTGATGTCATGTATATCTGTCGGTACTCCCCTG GAGCCTATTCTCTACTTC…
	>K.ohmeri-RPB2-6 ATGCAGAGATGTGTGGAGAATGACAAGGAGTTCAACTTGACTTTGGCTGTCAAGTCCCAGACTATCACAGACGGTTTGCGTTACTCTCTC GCTACCGGTAACTGGGGTGAACAGAAAAAGGCTATGAGTGCTAGAGCTGGTGTGTCTCAGGTCTTAAACAGATACACTTACTCTTCTACT CTTTCGCATTTGCGTAGAACTAATACTCCTATCGGTCGTGATGGTAAGATCGCCAAGCCAAGACAGCTTCACAACACTCACTGGGGTCTT GTGTGTCCTGCTGAGACTCCTGAAGGTCAGGCGTGTGGTTTGGTTAAGAACTTGTCATTGATGTCATGTATATCTGTCGGTACTCCCCTG GAGCCTATTCTCTACTTC…
	>K.ohmeri-RPB2-7 ATGCAGAGATGTGTGGAGAATGACAAGGAGTTCAACTTGACTTTGGCTGTCAAGTCCCAGACTATCACAGACGGTTTGCGTTACTCTCTC GCTACCGGTAACTGGGGTGAACAGAAGAAGGCTATGAGTGCTAGAGCTGGTGTGTCTCAGGTCTTAAACAGATACACTTACTCTTCTACT CTTTCGCATTTGCGTAGAACTAATACTCCTATCGGTCGTGATGGTAAGATCGCCAAGCCAAGACAGCTTCACAACACTCACTGGGGTCTT GTGTGTCCTGCTGAGACTCCTGAAGGTCAGGCGTGTGGTTTGGTTAAGAACTTGTCATTGATGTCATGTATATCTGTCGGTACTCCCCTG GAGCCTATTCTCTACTTC…
	>K.ohmeri-RPB2-8 ATGCAGAGATGTGTGGAGAATGACAAGGAGTTCAACTTGACTTTGGCTGTCAAGTCTCAGACTATCACAGACGGTTTGCGTTACTCTCTC GCTACCGGTAACTGGGGTGAACAGAAGAAGGCTATGAGTGCTAGAGCTGGTGTGTCTCAGGTCTTAAACAGATACACTTACTCTTCTACT CTTTCGCATTTGCGTAGAACTAATACTCCTATCGGTCGTGATGGTAAGATTGCTAAGCCAAGACAGCTTCACAACACTCACTGGGGTCTT GTGTGTCCTGCTGAGACTCCTGAAGGTCAGGCGTGTGGTTTGGTTAAGAACTTGTCATTGATGTCATGTATATCTGTCGGTACTCCCCTG GAGCCTATCCTCTACTTC…
