# Supplementary material for: Clonal Diversity of Candida auris, Candida blankii, and Kodamaea ohmeri Isolated from Septicemia and Otomycosis in Bangladesh as Determined by Multilocus Sequence Typing
Source: J Fungi (Basel). 2023 Jun 12;9(6):658. doi: 10.3390/jof9060658 (PMC10301082; doi:10.3390/jof9060658)
Supplement: Supplementary file 1 [file jof-09-00658-s001.zip › Table S5-JoF-Sathi.xlsx]

## Sheet: Table S5
Table S5 Nucleotide sequence of D1/D2 locus
species	locus type and sequence
C. auris	>C.auris-D1D2-1 GGAGGAAAAGAAACCAACAGGGATTGCCTCAGTAACGGCGAGTGAAGCGGCAAGAGCTCAACTTTGGAATCGCTCCGGCGAGTTGTAGTC TGGAGGTGGCCACCACGAGGTGTTCTAGCAGCAGGCAAGTCCTTTGGAACAAGGCGCCAGCGAGGGTGACAGCCCCGTACCTGCTTTTGC TAGTGCTTCCTGTGGCCCACCGACGAGTCGAGTTGTTTGGGAATGCAGCTCTAAGTGGGTGGTAAATTCCATCTAAGGCTAAATATTGGC GAGAGACCGATAGCGAACAAGTACAGTGATGGAAAGATGAAAAGCACTTTGAAAAGAGAGTGAAACAGTACGTGAAATTGTTGAAAGGGA AGGGCTTGCACCCAGACAC…
	>C.auris-D1D2-2 GGAGGAAAAGAAACCAACAGGGATTGCCTCAGTAACGGCGAGTGAAGCGGCAAGAGCTCAACTTTGGAATCGCTCCGGCGAGTTGTAGTC TGGAGGTGGCCACCACGAGGTGTTCTAGCAGCAGGCAAGTCCTTTGGAACAAGGCGCCAGCGAGGGTGACAGCCCCGTACCTGCTTTTGC TAGTGCTTCCTGTGGCCCACCGACGAGTCGAGTTGTTTGGGAATGCAGCTCTAAGTGGGTGGTAAATTCCATCTAAGGCTAAATATTGGC GAGAGACCGATAGCGAACAAGTACAGTGATGGAAAGATGAAAAGCACTTTGAAAAGAGAGTGAAACAGTACGTGAAATTGTTGAAAGGGA AGGGCTTGCACCCAGACAC…
	>C.auris-D1D2-3 GGAGGAAAAGAAACCAACAGGGATTGCCTCAGTAACGGCGAGTGAAGCGGCAAGAGCTCAACTTTGGAATCGCTCCGGCGAGTTGTAGTC TGGAGGTGGCCACCACGAGGTGTTTTAGCAGCAGGCAAGTCCTTTGGAACAAGGCGCCAGCGAGGGTGACAGCCCCGTACCTGCTTTTGC TAGTGCTTCCTGTGGCCCACCGACGAGTCGAGTTGTTTGGGAATGCAGCTCTAAGTGGGTGGTAAATTCCATCTAAGGCTAAATATTGGC GAGAGACCGATAGCGAACAAGTACAGTGATGGAAAGATGAAAAGCACTTTGAAAAGAGAGTGAAACAGTACGTGAAATTGTTGAAAGGGA AGGGCTTGCACCCAGACAC…
	>C.auris-D1D2-4 GGAGGAAAAGAAACCAACAGGGATTGCCTCAGTAACGGCGAGTGAAGCGGCAAGAGCTCAACTTTGGAATCGCTCCGGCGAGTTGTAGTC TGGAGGTGGCCACCACGAGGTGTTCTAGCAGCAGGCAAGTCCTTTGGAACAAGGCGCCAGCGAGGGTGACAGCCCCGTACCTGGTTTTGC TAGTGCTTCCTGTGGCCCACCGACGAGTCGAGTTGTTTGGGAATGCAGCTCTAAGTGGGTGGTAAATTCCATCTAAGGCTAAATATTGGC GAGAGACCGATAGCGAACAAGTACAGTGATGGAAAGATGAAAAGCACTTTGAAAAGAGAGTGAAACAGTACGTGAAATTGTTGAAAGGGA AGGGCTTGCACCCAGACAC…
C. blankii	>C.blankii-D1D2-1 AGCGGAGGAAAAGAAACCAACAGGGATGGCTCTAGTAACGGCGAGTGAAGCAGCCAAAGCTCAAATTTGAAAGCTCCTAACAAGGCGCAT TGTAATTTGAAGATGGTATTCCGAGTTAGTCCTTTACCTCAGTTCCTTGGAACAGGACGCCATAGAGGGTGAGAGCCCCGTGTGGTATTG GTAGCTTTCTCATGTGGTTTACCTTCGAAGAGTCGAGTTGTTTGGGAATGCAGCTCTAAGTGGGTGGTAAATTCCATCTAAAGCTAAATA TTGGCGAGAGACCGATAGCGAACAAGTACTGTGAAGGAAAGATGAAAAGAACTTTGAAAAGAGAGTGAAAAAGTACGTGAAATTGTTGAA AGGGAAGGGAATTGGAC…
	>C.blankii-D1D2-2 AGCGGAGGAAAAGAAACCAACAGGGATGGCTCTAGTAACGGCGAGTGAAGCAGCCAAAGCTCAAATTTGAAAGCTCCTAACAAGGCGCAT TGTAATTTGAAGATGGTATTCCGAGTTAGTCCTTTACCTCAGTTCCTTGGAACAGGACGCCATAGAGGGTGAGAGCCCCGTGTGGTATTG GTAGCTTTCTCATGTGGTTTACCTTCGAAGAGTCGAGTTGTTTGGGAATGCAGCTCTAAGTGGGTGGTAAATTCCATCTAAAGCTAAATA TTGGCGAGAGACCGATAGCGAACAAGTACTGTGAAGGAAAGATGAAAAGAACTTTGAAAAGAGAGTGAAAAAGTACGTGAAATTGTTGAA AGGGAAGGGAATTGGAC…
K. ohmeri	>K.ohmeri-D1D2-1 GCATATCAATAAGCGGAGGAAAAGAAACCAACAGGGATTGCCTCAGTAACGGCGAGTGAAGCGGCAAAAGCTCAAATTTGAAATCCCCCC GGGGAGTTGTAATTTGAAGATTGCGTCTTGGAGGCGACCGTGTCTATGTTCCTTGGAACAGGACGTCACAGAGGGTGAGAATCCCGTGCG GCACGGCCCCCGGCTCCTTATAAGGCGCTCTCGACGAGTCGAGTTGTTTGGGAATGCAGCTCAAAGTGGGTGGTAAATTCCATCTAAAGC TAAATACAGGCGAGAGACCGATAGCGAACAAGTACAGTGATGGAAAGATGAAAAGCACTTTGAAAAGAGAGTGAAACAGCACGTGAAATT GTTGAAAGGGAAGGGCAT…
	>K.ohmeri-D1D2-2 GCATATCAATAAGCTGAGGAAAAGAAACCAACAGGGATTGCCTCAGTAACGGCGAGTGAAGCGGCAAAAGCTCAAATTTGAAATCCCCCC GGGGAGTTGTAATTTGAAGATTGCGTCTTGGAGGCGACCGTGTCTATGTTCCTTGGAACAGGACGTCACAGAGGGTGAGAATCCCGTGCG GCACGGCCCCCGGCTCCTTATAAGGCGCTCTCGACGAGTCGAGTTGTTTGGGAATGCAGCTCAAAGTGGGTGGTAAATTCCATCTAAAGC TAAATACAGGCGAGAGACCGATAGCGAACAAGTACAGTGATGGAAAGATGAAAAGCACTTTGAAAAGAGAGTGAAACAGCACGTGAAATT GTTGAAAGGGAAGGGCAT…
	>K.ohmeri-D1D2-3 GCATATCCAATAGCGGAGGAAAAGAAACCAACAGGGATTGCCTCAGTAACGGCGAGTGAAGCGGCAAAAGCTCAAATTTGAAATCCCCCC GGGGAGTTGTAATTTGAAGATTGCGTCTTGGAGGCGACCGTGTCTATGTTCCTTGGAACAGGACGTCACAGAGGGTGAGAATCCCGTGCG GCACGGCCCCCGGCTCCTTATAAGGCGCTCTCGACGAGTCGAGTTGTTTGGGAATGCAGCTCAAAGTGGGTGGTAAATTCCATCTAAAGC TAAATACAGGCGAGAGACCGATAGCGAACAAGTACAGTGATGGAAAGATGAAAAGCACTTTGAAAAGAGAGTGAAACAGCACGTGAAATT GTTGAAAGGGAAGGGCAT…
	>K.ohmeri-D1D2-4 GCATATCCCATAGCGGAGGAAAAGAAACCAACAGGGATTGCCTCAGTAACGGCGAGTGAAGCGGCAAAAGCTCAAATTTGAAATCCCCCC GGGGAGTTGTAATTTGAAGATTGCGTCTTGGAGGCGACCGTGTCTATGTTCCTTGGAACAGGACGTCACAGAGGGTGAGAATCCCGTGCG GCACGGCCCCCGGCTCCTTATAAGGCGCTCTCGACGAGTCGAGTTGTTTGGGAATGCAGCTCAAAGTGGGTGGTAAATTCCATCTAAAGC TAAATACAGGCGAGAGACCGATAGCGAACAAGTACAGTGATGGAAAGATGAAAAGCACTTTGAAAAGAGAGTGAAACAGCACGTGAAATT GTTGAAAGGGAAGGGCAT…
