# Supplementary material for: Clonal Diversity of Candida auris, Candida blankii, and Kodamaea ohmeri Isolated from Septicemia and Otomycosis in Bangladesh as Determined by Multilocus Sequence Typing
Source: J Fungi (Basel). 2023 Jun 12;9(6):658. doi: 10.3390/jof9060658 (PMC10301082; doi:10.3390/jof9060658)
Supplement: Supplementary file 1 [file jof-09-00658-s001.zip › Table-S1-JoF-Sathi.xlsx]

## Sheet: TableS1
Table S1 GenBank accession numbers of ITS, D1/D2, RPB1, and RPB2 sequences determined in this study
Gene Name	Candida auris	Candida blankii	Kodamaea ohmeri
ITS	OQ606979	OQ606980	OQ606981-OQ606985
D1D2	OQ606996	OQ607017	OQ607024-OQ607028
RPB1	OQ603324	OQ603325	OQ603326-OQ603330
RPB2	OQ603331	OQ603332	OQ603333-OQ603337
